# Supplementary material for: Specific Targeting of STAT3 in B Cells Suppresses Progression of B Cell Lymphoma
Source: Int J Mol Sci. 2023 Sep 4;24(17):13666. doi: 10.3390/ijms241713666 (PMC10563066; doi:10.3390/ijms241713666)
Supplement: Supplementary file 1 [file ijms-24-13666-s001.zip]

Archive with 1 entries (1 files):
- ijms-2390960-supplementary.pdf
